# Supplementary material for: Molecular Docking Evaluation of (E)-5-arylidene-2-thioxothiazolidin-4-one Derivatives as Selective Bacterial Adenylate Kinase Inhibitors
Source: Molecules. 2018 May 3;23(5):1076. doi: 10.3390/molecules23051076 (PMC6102543; doi:10.3390/molecules23051076)
Supplement: Supplementary file 1 [file molecules-23-01076-s001.zip]

Archive with 9 entries (7 files):
- molecules-289356-SI/
- molecules-289356-SI/Supplementary Materials/
- molecules-289356-SI/Supplementary Materials/Figure S1.doc
- molecules-289356-SI/Supplementary Materials/Figure S2.doc
- molecules-289356-SI/Supplementary Materials/Table S1.doc
- molecules-289356-SI/Supplementary Materials/Table S2.doc
- molecules-289356-SI/Supplementary Materials/Table S3.doc
- molecules-289356-SI/Supplementary Materials/Table S4.doc
- molecules-289356-SI/Supplementary Materials/Table S5.doc
